# Supplementary material for: GPT-4o’s competency in answering the simulated written European Board of Interventional Radiology exam compared to a medical student and experts in Germany and its ability to generate exam items on interventional radiology: a descriptive study
Source: J Educ Eval Health Prof. 2024 Aug 20;21:21. doi: 10.3352/jeehp.2024.21.21 (PMC11894030; doi:10.3352/jeehp.2024.21.21)
Supplement: Supplementary file 1 — Supplement 1. Thirty-seven topics of the Cardiovascular and Interventional Radiology Society of Europe academy. [file jeehp-21-21-suppl1.xlsx]

## Sheet: Sheet1
Supplement 1. Thirty seven topics of the Cardiovascular and Interventional Radiology Society of Europe Academy
Acute and chronic mesenteric ischemia
Aorti-iliac PTA and Stenting
Biliary drainage and stenting
Carotid artery angioplasty
Central venous access
Colorectal liver metastases
Curative treatment of oligometastic MSK disease
Endovascular management of testicular varicoceles
Endovascular therapy below the knee and pedal
EVAR
Fundamentals und PTA and stenting for PAD
Gastrointestinal stenting
Image-guided biopsy
Image-guided drainage of fluid collections
Image-guided pain management
Lung metastases
Management of acutler lower limb arterial occlusions
Management of hemoptysis
Management of the failing hemodialysis access (AV fistula of graft)
Metastatic bone disease
Pelvicalyceal and ureteric obstuctions
Percutaneous osteoplasty and interventions in VBCF
Peripheral vascular malformations
Postpartum haemorraghe
Prostate artery embolisation
Radiotion safety in IR
Renal cancer
Renal transplant interventions
Stroke
SVC stenting for treatment of malignant obstructions
TEVAR
Transjugular intrahepatic portosystemic shunt (TIPS)
Treatment of acute deep vein thrombosis and chronic deep vein obstruction
Treatment of isolated iliac artery aneurysm
Uterine fibroid embolisation
Vascular access and closure
Vascular trauma
